# Supplementary material for: Effects of a Plant-Based Multi-Strain Limosilactobacillus fermentum Probiotic on Weight Loss Outcomes in Overweight and Obese Adults: A Preliminary Study
Source: Nutrients. 2026 Jun 12;18(12):1908. doi: 10.3390/nu18121908 (PMC13304489; doi:10.3390/nu18121908)
Supplement: Supplementary file 1 [file nutrients-18-01908-s001.zip]

Archive with 1 entries (1 files):
- nutrients-4346259-supplementary.pdf
